# Supplementary material for: Inhibition by Nitrogen Addition of Moss-Mediated CH4 Uptake and CO2 Emission Under a Well-Drained Temperate Forest, Northeastern China
Source: Plants (Basel). 2026 Jan 5;15(1):166. doi: 10.3390/plants15010166 (PMC12787504; doi:10.3390/plants15010166)
Supplement: Supplementary file 1 [file plants-15-00166-s001.zip]

Archive with 1 entries (1 files):
- plants-4057745-supplementary.pdf
